# Supplementary material for: Trends of Non-Traumatic Lower-Extremity Amputation and Type 2 Diabetes: Spain, 2001–2019
Source: J Clin Med. 2022 Feb 25;11(5):1246. doi: 10.3390/jcm11051246 (PMC8911304; doi:10.3390/jcm11051246)
Supplement: Supplementary file 1 [file jcm-11-01246-s001.zip]

Archive with 1 entries (1 files):
- jcm-1581531-supplementary.pdf
